# Supplementary material for: SmartVR Pointer: Using Smartphones and Gaze Orientation for Selection and Navigation in Virtual Reality
Source: Sensors (Basel). 2024 Aug 10;24(16):5168. doi: 10.3390/s24165168 (PMC11359486; doi:10.3390/s24165168)
Supplement: Supplementary file 1 [file sensors-24-05168-s001.zip]

Archive with 1 entries (1 files):
- sensors-3042218-supplementary.pdf
